# Supplementary material for: Direct-Acting Antivirals and the Risk of Hepatitis B Reactivation in Hepatitis B and C Co-Infected Patients: A Systematic Review and Meta-Analysis
Source: J Pers Med. 2022 Nov 26;12(12):1957. doi: 10.3390/jpm12121957 (PMC9781230; doi:10.3390/jpm12121957)
Supplement: Supplementary file 1 [file jpm-12-01957-s001.zip]

Archive with 1 entries (1 files):
- jpm-1987938-supplementary.pdf
